# Supplementary material for: Integrating AI and Assistive Technologies in Healthcare: Insights from a Narrative Review of Reviews
Source: Healthcare (Basel). 2025 Mar 4;13(5):556. doi: 10.3390/healthcare13050556 (PMC11898476; doi:10.3390/healthcare13050556)
Supplement: Supplementary file 1 [file healthcare-13-00556-s001.zip]

Archive with 1 entries (1 files):
- healthcare-3456896-supplementary.pdf
